# Supplementary material for: Oxidation Strength of PLA Filled with Algal Biomass and Rosemary Extract Powders for Food-Safe Handling
Source: Polymers (Basel). 2026 Feb 18;18(4):504. doi: 10.3390/polym18040504 (PMC12943856; doi:10.3390/polym18040504)
Supplement: Supplementary file 1 [file polymers-18-00504-s001.zip]

Archive with 1 entries (1 files):
- polymers-4130916-supplementary.pdf
